# Supplementary material for: Energy, Sodium, Sugar and Saturated Fat Content of New Zealand Fast-Food Products and Meal Combos in 2020
Source: Nutrients. 2021 Nov 10;13(11):4010. doi: 10.3390/nu13114010 (PMC8625722; doi:10.3390/nu13114010)
Supplement: Supplementary file 1 [file nutrients-13-04010-s001.zip]

Archive with 1 entries (1 files):
- nutrients-1433297-supplementary.pdf
